# Supplementary material for: Cartilage Intermediate Layer Protein 2 Aggravates Hepatic Lipid Accumulation and Inflammation Through the IRE1α/XBP1 Pathway
Source: Int J Mol Sci. 2026 Jan 25;27(3):1213. doi: 10.3390/ijms27031213 (PMC12898282; doi:10.3390/ijms27031213)
Supplement: Supplementary file 1 [file ijms-27-01213-s001.zip]

Archive with 1 entries (1 files):
- ijms-4061056-supplementary.pdf
